# Supplementary material for: Parasite-Probiotic Interactions in the Gut: Bacillus sp. and Enterococcus faecium Regulate Type-2 Inflammatory Responses and Modify the Gut Microbiota of Pigs During Helminth Infection
Source: Front Immunol. 2022 Jan 5;12:793260. doi: 10.3389/fimmu.2021.793260 (PMC8766631; doi:10.3389/fimmu.2021.793260)
Supplement: Supplementary file 1 [file DataSheet_1.xlsx]

## Sheet: Sheet1
Relative expression in colon
Group	IL1A	IL1B	IL-8	IL12B (45)	IL-15	IL-17A	IFNG (50)	TNF	TLR2	TLR3 (123)	TLR7 (124)	CD40	CD86	CD163	PRF1	GZMA (granzyme A)	GZMB (granzyme B)	KLRK (NKG2D)	iNOS	CCL3	CXCL9	IL-4	IL-5	IL13 (109)	ARG1 (203)	CCL17	CCL22	CCL26	CCR4 (907)	IL2RA	IL2RA	IL10 (133)	TGF-β1	FoxP3	CTLA4	CTLA4	HPGD	HPGD	TLR4	SLC2A5	SLC5A1	Muc1	Muc2	TFF-2	TFF3 (218)	FFAR2 (704) (GPR43)	RETNLB	SLC5A8	SLC5A8
Control	5.06486	1.58565	8.56728	1.68758	1.40893	163.371	2.54439	9.89881	5.08587	1.4711	6.30857	4.26703	1.54742	14.2559	5.76376	6976	4.94062	1.92648	3.87679	1.19894	1.18621	27.116	2.85866	2.70553	43.6567	8.72852	6.94985	2.4017	21.8285	106.843	1.32211	4.73144	2.59914	14.3627	1.70507	27682.1	3.40602	3.62096	8.68828	234.557	9.43157	6.06544	22.5405	10.9733	9.11651	50.868	8.5758	4.39406	2.83514
Control	10.2432	3.11729	13.3003	2.98621	1.53858	530.04	2.71906	12.1784	5.38611	2.22363	6.02922	6.01478	1.597	19.0236	11.0159	4712.77	8.67215	1.61073	23.0563	2.71217	1.96452	33.811	2.49143	6.27252	21.1357	9.69513	13.6941	1.97959	36.1047	6.38081	2.47757	8.31144	3.43094	4.22271	1.87369	32276.2	4.45514	6.49972	10.7724	199.852	8.9255	12.8756	40.3544	16.1885	12.6386	83.4859	17.3794	1396.59	677.167
Control	3.4806	2.38815	8.13606	3.56915	2.98102	152.259	4.29991	1	4.65771	1.98869	4.89073	4.76091	2.48272	1	7.53159	13155	9.02953	3.49169	12.6915	2.77714	4.54932	43.2992	3.95298	5.94908	1	14.8944	10.6166	3.07711	1	6.51145	2.29004	3.64401	3.06306	10.3216	2.22273	26159.4	7.46549	7.461	6.1277	239.091	5.64057	14.5482	11.3137	3.6307	12.5562	20.0132	9.6544	349.048	148.563
Control	7.78437	2.65676	8.81801	5.62733	2.22901	115.068	3.11078	8.69127	4.89955	2.0972	6.01031	6.1844	2.06326	12.0788	9.6663	10639.2	9.57325	2.62188	32.2624	4.2418	5.92113	25.1549	3.70379	9.90709	1	27.8504	31.0616	3.19792	17.716	4.2998	2.50977	4.32446	3.31008	15.6182	2.7515	37329.9	5.40025	5.75227	10.3084	203.717	7.20472	15.1109	16.3867	3.01558	8.73041	63.0801	9.1714	686.101	248.7
Control	4.98623	1.29964	9.18637	2.49254	2.00805	36.9926	5.5908	22.5131	6.2381	2.1391	2.2772	9.46098	3.35258	7.5196	18.4104	10103.5	9.04038	2.97413	18.7753	3.25513	6.46261	35.7057	2.78909	10.2135	1	26.0201	27.6399	2.45144	21.4393	217.805	3.63512	5.99414	4.90079	52.9136	3.2314	59124.6	9.68958	11.3013	6.07375	835.558	8.38654	17.9276	12.8572	1.96012	9.08749	67.8788	7.82092	1691.32	743.258
Control	2.18683	1.40453	4.62587	4.12305	1.03021	144.078	2.93255	8.62823	3.17607	1.70005	5.87497	5.58671	1.24941	10.681	8.70143	1386.05	10.5395	1.86683	8.05467	3.17455	2.84316	41.3539	2.46281	2	16.1869	22.8944	7.11309	1.70367	6.73971	101.684	1.25712	3.13335	2.70455	19.135	2.30277	19331.7	2.88027	4.27371	6.28046	124.654	3.59222	10.5278	17.1523	2.47482	6.49539	22.778	4.16281	268.15	161.694
Control	2.98628	2.31392	2.95055	1.23006	1.4435	13.2242	3.97198	6.18084	1.55562	1.484	1.52841	2.29167	1.61464	6.76284	2.07302	587.926	1.47021	2.44657	4.1715	1	5.30083	60.2847	2.81829	2.50028	1	7.94424	2.16141	1.60274	14.9899	83.0671	1.31789	1.16144	1.77053	3.50043	1	21829.7	1.73155	1.93644	1.09116	1	1.32673	1	4.33917	3.74698	4.28641	2	7.00294	73.2682	41.3593
Control	5.68706	3.01069	6.01337	2.73504	1.81785	265.573	5.97297	2	2.05705	1.28179	2.84014	3.99993	1.52413	9.58892	6.02431	3340.38	5.66423	1.91476	6.795	1.96533	2.78731	88.9477	2.08012	4.22527	6.26555	21.574	10.8086	1.20196	5.75313	106.615	1.3039	3.10399	2.92686	3.44737	1.28556	23102.1	1.42966	1.93764	5.37368	1	4.09038	4.72489	5.76845	48.8676	8.08823	1	11.3549	539.064	228.269
O dent	6.73349	5.55067	9.78253	6.65312	2.21888	91.8145	5.90779	53.0584	10.481	2.91188	14.3326	8.65511	2.59733	20.4946	22.4075	15817.9	11.3424	3.79985	16.8924	5.17632	7.85524	136.675	5.96654	64.8105	90.3995	39.6851	41.971	14.6616	55.3915	863.114	8.25137	13.5718	8.31415	95.4392	7.44272	97966.2	9.83756	14.5827	15.8337	376.726	11.8963	14.928	47.6656	26.2254	10.2242	476.771	22.4133	1461.55	677.043
O dent	6.81846	3.90902	5.1368	2.52752	2.65392	119.946	2.3278	43.7301	12.8927	6.31071	6.49295	8.27846	4.80025	13.8276	28.2317	10556.8	7.62572	3.17242	3.8923	4.24226	5.85185	113.335	7.07744	80.2351	174.706	326.194	97.967	7.0356	25.9254	760.772	6.37972	16.8429	9.62896	114.046	7.10754	71767	5.28183	6.26732	14.6668	50.6083	16.8345	56.4408	116.034	26.001	16.2454	450.936	148.074	1760.4	763.443
O dent	5.52142	2.22548	5.59696	2.8698	2.34691	132.654	2.96468	45.4527	12.7957	3.98674	11.7356	12.242	3.33964	14.9921	22.8953	13912.1	22.4803	3.29811	29.4613	5.18998	5.66096	60.4509	5.64097	14.0828	30.1374	21.3415	19.253	3.95161	45.2691	12.9679	3.95552	6.83589	6.79528	59.1036	3.91567	71813	10.5463	18.309	13.6411	502.448	11.8131	18.6325	43.237	2.08854	12.0735	266.554	13.6788	2486.78	766.966
O dent	3.41616	2.40099	8.99298	2.82609	1.92717	40.1754	5.52052	9.04257	6.6597	2.51132	8.00167	7.96032	3.21732	17.5991	10.6933	7395.16	8.51471	1.76382	3.21072	3.12672	4.63422	30.1311	2.58331	1	23.9178	23.6844	11.5809	2.4825	52.2408	2	2.05812	10.3555	6.07954	32.6618	2.01854	27375.9	1.7841	1.74748	7.86037	72.8697	7.78071	23.36	30.0007	18.2169	9.0553	86.7103	4.64288	647.452	320.76
O dent	2.54083	2.00852	2.37529	1.1467	2.02074	1	1.04155	6.85539	1.12859	1.16735	1	1	1	3.44748	2	507.125	1	2.18034	2	2.0771	1.7362	70.8611	2.78892	7.0417	19.8176	64.843	7.89388	4.48227	2.72824	209.065	1.30363	1	1.06769	1	1.62978	21116.7	1	1	1	1	1	1.45612	2.01571	2.76143	3.41971	2.23757	11.4007	116.447	75.8545
O dent	2.95739	2.94968	1	2.88739	1.69979	1	1	19.3256	2.90106	1.19716	2.426	3.70125	2.43049	5.88857	2.77908	1	2.85291	1.54278	2.82493	3.14107	6.9856	148.581	1.63842	45.5039	32.5318	82.6496	8.04518	23.1236	20.1094	3.75686	2.70511	1.17765	2.04406	5.7608	1.12586	34155.4	2.48725	2.48702	1.28492	1	3.61414	3.3763	15.3865	22.1921	11.4662	10.8416	111.036	69.3332	50.7911
BBE	6.86114	1.30063	7.28559	1.44768	1	71.91	2.05648	15.4822	6.2725	2.63443	8.14569	6.92057	2.18677	8.96759	12.0722	7580.77	9.28906	1.91753	2.9027	2.26315	1.64236	31.0915	3.32674	11.603	6.26407	8.6318	21.5613	1.04879	21.772	12.083	2.62759	6.77817	5.34433	41.3886	2.1311	24209	3.51965	4.39391	12.1731	237.088	12.3414	40.1119	20.1044	10.8088	8.47099	35.5937	5.99127	632.256	288.996
BBE	6.13663	2.90375	7.50055	4.68415	1.79255	365.785	4.93201	14.2558	3.89387	1.17886	6.06271	6.96815	1.6396	10.5033	5.3248	3770.69	4.76353	2.57167	16.888	2.0338	6.86713	39.4399	1.6506	6.46539	12.4752	5.76168	4.34915	2.32519	8.2299	107.316	1.68017	3.63618	2.79031	8.30022	2.03333	37458.9	2.22613	2.45938	6.75818	4.09559	5.36556	7.78451	6.15513	2.53031	5.9558	20.5752	5.86893	250.758	114.263
BBE	8.05267	3.00904	12.0482	7.9725	2.43637	91.016	4.22667	1	9.67977	2.803	9.73353	10.5208	3.84838	15.8836	21.9847	12416.3	14.8464	2.13866	20.7197	3.87011	9.37089	42.439	3.69252	11.242	27.1614	11.3054	25.6221	2.97406	36.2405	211.642	3.22904	10.8063	4.24101	38.5901	5.13826	94287.1	4.53283	7.30823	13.3539	1103.68	9.92846	16.5431	15.5787	3.32413	7.10784	164.773	5.80367	600.343	298.337
BBE	5.25904	4.21383	11.2044	6.45552	2.64338	560.426	10.458	35.3984	6.38049	2.5876	10.2049	11.2888	3.11758	11.2339	14.5459	17682.9	13.2129	2.67605	46.0719	6.79639	12.0561	45.6502	4.12766	13.0471	4.32759	8.18553	19.6446	2.68101	34.093	7.55927	2.45095	8.88845	6.9041	31.8593	3.99976	43985.1	8.49826	12.0395	9.70649	355.082	8.4625	20.5371	21.7782	7.87646	8.80866	89.4452	8.65364	2	2
BBE	8.7141	4.90191	16.3635	7.24466	1.71984	747.98	6.94793	15.4583	10.2445	1.66325	3.78364	7.1915	2.5769	22.2809	18.4503	9797.85	10.09	3.72083	39.4532	5.20342	6.56053	58.7966	3.00555	9.42724	4.22209	18.2111	30.2527	1.73009	59.6972	282.27	3.73059	7.94601	4.08012	22.5611	4.38197	71963	8.40847	9.14106	16.0019	4.67665	8.6458	10.2248	27.063	5.30325	7.99275	40.09	7.92394	145.577	53.6966
BBE	7.18404	2.34806	11.8329	2.84936	1.68368	130.551	3.18828	30.1333	8.92681	2.36757	7.14117	6.40717	1.42392	7.96854	8.44809	3888.88	6.7015	1.31143	15.9258	3.10289	3.65889	28.3935	2.02919	11.5092	11.6218	30.8504	9.40127	3.87565	11.0189	133.28	1.46996	4.51446	5.56409	20.4644	1.90491	1	3.23626	4.01468	8.29223	427.071	9.68274	20.1846	20.2442	7.07642	9.78397	25.382	10.2498	1363.75	524.504
BBE	9.46986	4.11852	10.8275	9.90007	1.28215	48.6203	6.09136	21.7198	7.32687	2.77719	7.86338	9.24409	2.30495	13.4	15.6876	11461.4	20.0232	2.67966	18.02	2.39568	8.87131	37.8619	2.84227	3.79554	2	19.2237	23.0132	7.36798	19.0161	295.255	2.2865	4.17048	4.96536	23.7413	4.52579	48355	3.22372	4.29118	10.137	313.022	6.65433	15.961	15.9503	1.18355	9.33365	31.489	3.11695	816.165	442.358
O dent + BBE	6.07772	5.38421	8.63945	8.17678	1.82057	240.576	3.45809	21.384	7.1494	2.26932	12.1494	8.43397	2.63093	17.4674	13.0003	5853.01	10.5226	1.746	5.35832	3.52764	2.70841	70.4682	3.08802	43.7673	126.832	40.4045	28.2456	2.70042	29.4069	228.941	3.15618	15.4089	6.67449	27.3388	2.95265	44791	2.32968	2.63655	14.8812	214.031	6.62034	19.6073	17.5776	8.37303	6.60237	98.8413	4.23462	804.978	436.096
O dent + BBE	4.50742	7.503	9.22246	7.96518	1.77379	82.218	6.24998	24.0856	3.4371	1	5.75345	8.08282	1.98394	20.5112	5.02096	2860.52	7.2456	1.63156	25.5597	3.58072	4.49634	103.67	2.89421	7.5759	129.076	416.98	33.2147	6.78878	31.2037	223.498	2.91303	3.87282	3.94916	28.8503	2.21476	39888.2	2.4488	2.70574	5.40521	89.7062	3.92968	4.18121	4.65735	7.19025	5.6608	40.2613	5.49378	116.67	54.8234
O dent + BBE	5.79367	2.34596	6.54764	2.98136	1.99849	139.953	3.00077	32.488	7.09214	2.93093	5.65762	4.70284	2.28502	9.47816	7.1357	6814.27	7.47566	2.26868	14.7784	2.93753	2.10563	104.492	2.53451	17.6304	16.762	18.4635	13.3765	4.6533	19.1342	6.82252	2.00276	8.03602	4.36267	21.7487	1.5021	19827.8	5.36824	5.80556	5.18181	104.401	7.42632	18.1699	29.8183	3.24251	9.7777	71.5487	15.2785	313.571	208.445
O dent + BBE	13.0919	7.60701	11.1155	7.76396	1.36837	261.944	3.77735	24.3768	9.24716	2.32116	14.2797	11.6425	2.7284	27.8177	10.5492	6378.17	7.05952	1	43.993	5.26415	3.21031	44.0658	3.78219	34.172	314.442	130.743	22.7899	5.56936	47.4266	205.57	2.96281	20.07	8.54375	51.4864	4.91028	75846	4.53864	5.05191	12.3448	191.691	9.439	32.0085	13.5586	23.9429	13.451	219.24	17.4829	650.945	305.049
O dent + BBE	5.54652	2.86748	8.83712	1	1.4606	246.621	4.30192	4.59845	1	1.32562	2.59251	3.89091	1.68617	6.93066	2.86831	2	1.8225	1.14147	9.94826	2.49754	4.87668	49.9606	1	2.25625	1	4.27993	2	1.77262	2	67.0626	1	1.48516	1	7.52193	1.28367	22100.5	2.23054	2.87073	2.05981	2	3.76497	5.50457	2.479	9.36735	7.80506	3.4581	6.99742	179.51	91.9375
O dent + BBE	9.00114	5.29942	9.27758	12.4271	1.31083	294.405	5.6601	22.7995	12.6838	1.95135	9.50557	9.03606	3.47422	12.6009	11.1953	16994.4	15.0432	1.71756	24.311	3.02158	6.48758	35.6116	3.06807	16.247	8.48378	23.2415	33.7973	2.63427	28.0174	276.866	4.33731	9.34172	9.90779	24.0482	2.96646	55774.7	8.61989	9.8933	13.4873	432.525	11.2696	14.5592	31.8756	6.6166	10.2286	106.521	18.887	2071.68	924.988
O dent + BBE	5.81611	3.01706	11.4412	2.3467	1.95288	199.111	4.52633	18.1546	6.66926	1.93512	5.7607	7.06603	2.08847	16.4243	8.32554	4617.04	9.60662	2.20122	14.9846	2.36967	1.90857	92.1608	2.84777	27.4684	10.773	39.2756	16.7317	4.99943	21.0623	6.00535	3.71294	5.75917	7.02601	64.8711	2.91188	46362.9	4.59682	5.79436	9.05444	274.816	9.95773	13.1505	22.0066	10.9296	8.05596	69.0476	16.6458	1277.2	518.495
O dent + BBE	2	1.51637	4.54543	1.27118	2.09989	35.4507	1.01494	1	3.44237	2.11013	2.22188	1.61505	3.09134	2	1	2478.14	4.28414	4.90539	3.97442	1.4096	4.7127	209.129	2.81172	3.25707	3.79328	18.1958	1	1.95551	2.92556	142.839	1.95288	5.20812	2.58406	1	1.74601	51303.4	1.34277	1.19233	1.49614	35.8231	1.59396	3.47364	5.04735	1.39339	1.65866	24.2695	5.51684	76.9745	40.5755
LB	2.22088	1.90017	3.28729	4.98598	2.17774	24.1315	3.85896	7.32525	3.37041	1.72085	4.53315	4.45175	2.00629	7.16917	10.2643	9081.31	11.2144	4.53103	7.32304	2.46638	5.80298	65.5224	3.30063	3.59608	9.68381	13.8556	11.8578	4.88022	12.5261	205.327	2.78733	3.43443	2.65982	9.94552	2.58331	31941.7	3.94688	3.96719	7.06238	8.7436	5.50475	9.68552	12.633	1	7.27473	10.0627	6.93316	551.916	293.423
LB	5.11835	3.05063	7.30255	1.82401	1.8803	159.859	7.47345	22.4922	5.01111	1.45717	4.78321	4.53823	2.25825	14.0329	14.7865	9918.68	16.0716	4.03189	18.2506	2.38185	7.53914	1.99001	1.8424	3.55915	18.3013	5.01038	14.5132	2.20926	11.2298	8.8368	2.49633	3.10691	4.41156	13.3315	2.78485	39656	5.73873	5.26015	9.61726	305.579	9.31135	6.48007	10.7994	1.66585	5.98272	66.4789	6.86166	561.18	196.852
LB	7.91526	2.89767	11.527	5.76059	2.39126	271.658	6.21828	26.1186	5.79257	2.60603	12.8142	11.4928	3.05214	8.3498	10.7191	7481.06	9.19599	1.87099	13.9274	4.60911	4.26723	15.7043	5.69229	4.5267	10.7844	1	13.7849	3.06468	22.9251	437.888	2.99249	8.34366	4.68594	24.621	4.836	42991	5.6111	4.86857	8.43911	302.04	10.9926	20.8357	36.8118	9.59427	9.33742	84.3828	8.90095	350.214	269.258
LB	7.33832	2.50707	10.6253	3.16234	1.56885	163.255	3.53435	27.3598	3.28959	1.23671	5.94521	7.33755	1.42472	13.5546	9.38882	4766.01	6.90632	1.90221	45.2957	5.02177	3.0322	56.9808	1.77665	6.57566	10.1327	10.1534	13.5772	2.52603	35.9117	28.0209	2.62862	3.32066	3.61495	42.1737	2.73077	47830.8	4.02823	4.8488	12.0333	225.493	6.35948	15.9497	23.0889	3.19225	8.952	18.6851	5.43201	284.859	120.199
LB	7.35251	2.30536	11.4254	1.92868	2.8835	168.624	8.39631	81.0166	7.81363	2.29797	3.79002	8.63745	1.80768	8.10555	5.59423	3092.46	14.261	2.06473	13.0129	4.69758	5.24286	51.6559	1.49731	8.71385	18.4057	10.7751	7.04616	3.91171	7.94524	151.311	1.62931	13.3012	4.66	10.4361	3.73427	40537.6	6.37902	6.62271	10.6184	327.537	2.76799	3.42812	2	10.9249	14.7232	63.6718	8.73283	236.054	137.212
LB	6.01045	4.26737	12.0891	4.60412	2.09497	17.9983	8.29356	23.0914	5.26938	1.95946	6.82989	7.24738	2.4451	23.2729	13.1179	9529.97	14.7691	2.28695	8.37256	4.10126	6.21506	31.9657	1.77532	8.06236	37.032	7.48443	8.71088	1.19129	11.9829	5.55232	2.13348	7.89732	5.03964	14.2902	3.24231	54122	5.75283	5.84925	7.67146	198.169	6.78013	12.1004	25.6892	7.90966	9.42396	37.1654	6.04421	256.137	141.348
LB	4.21414	3.89779	14.0885	4.64663	2.33008	185.312	5.4879	26.5958	4.08448	2.34085	6.71797	13.5305	2.2022	21.7623	11.4081	4728.9	5.80212	2.15182	14.4027	10.4028	18.2388	106.444	2.44133	8.10601	8.88635	5.21308	6.84553	1.17632	8.54473	178.709	2.12788	12.3244	3.07845	16.7043	2.65096	47443.6	2.19739	2.3882	6.84432	163.386	4.63423	16.6214	18.9806	4.30375	4.60048	45.4657	3.76437	243.391	100.567
LB	6.69775	2.80514	5.12314	8.39239	3.25178	168.588	7.63671	1	11.6937	3.91193	7.98086	8.11315	2.38578	13.2912	28.5434	17765.6	17.0878	2.57205	32.5512	10.858	6.67417	79.5178	6.27192	1	8.41633	21.0021	40.5817	2.60765	44.5006	267.728	3.98699	15.6562	7.62489	49.6555	6.432	80367.9	6.86726	8.10148	15.7748	29.5851	14.942	23.3216	68.583	14.0583	10.413	91.6335	13.0137	710.005	256.279
LB + O dent	3.15687	1	6.62701	3.64509	2.34373	56.9737	8.38063	34.2106	5.83815	2.54587	4.19645	4.61257	2.02386	12.1907	7.11578	4645.51	12.1001	2.10501	26.9817	4.36809	3.42337	40.5173	3.40326	10.5905	44.7478	29.6819	14.7201	2.48528	14.2511	132.196	1.64167	5.58767	5.7536	14.3793	1.35818	22559	4.91226	4.87439	5.08605	258.559	5.51641	11.8201	19.3586	2.98399	7.43184	61.1389	9.26344	585.01	271.819
LB + O dent	2.75761	1.95169	5.68139	2.70423	1.65558	19.4207	3.2026	19.3711	2.52313	1.32081	5.28326	2.25679	1.33025	7.4414	3.92745	1947.08	4.48307	1.31397	5.34808	4.05573	3.853	71.4011	2.92737	3.94819	57.3779	59.1304	15.2662	2.45946	14.6184	177.969	2.23556	2.08521	2.84062	17.252	2.55386	29677.3	1.58208	1.95305	3.11559	5.40985	2.90202	6.09622	9.2295	6.70494	5.02237	15.9231	19.8869	178.457	147.795
LB + O dent	8.67119	2.00218	6.94129	2.49074	1.81143	219.325	3.02288	37.6518	11.2924	4.64433	5.53124	8.01548	3.3029	16.8954	18.8612	3561.45	7.98227	1.78533	12.5455	7.34451	6.58874	63.4291	4.6457	63.9867	1	442.496	56.9629	8.55424	37.5439	215.627	4.32295	16.1649	9.22213	94.893	4.81337	55378.3	8.56142	9.6771	12.8249	835.089	12.7214	33.7953	66.8654	20.6652	11.2472	428.73	43.0665	1021.42	552.62
LB + O dent	8.64012	2.97036	12.4946	5.14934	2.26062	17.2881	3.8222	24.3145	7.46087	2.23049	8.64744	7.82187	1.65871	16.0776	7.93261	2310.74	7.98938	3.40549	31.047	4.45003	1.53614	115.592	2.41841	55.6477	8.38428	15.0004	16.6247	4.91971	28.4637	252.547	2.51535	6.31001	6.26463	25.1643	1.95868	27180.4	5.68367	7.96732	7.59681	296.035	6.99097	17.0594	29.0771	15.5891	12.2586	85.7077	5.04927	848.127	414.338
LB + O dent	8.9135	3.54765	10.8052	8.70773	1.79994	122.403	6.3304	62.4772	10.7719	3.27471	14.6023	14.4413	2.88326	23.338	22.2976	14167.3	20.0377	2.40984	49.7125	4.66074	5.82081	74.3282	4.65956	66.8551	1	18.4313	35.0926	4.35172	40.8599	13.4816	3.87987	14.8197	10.6955	66.4283	3.90517	50964.1	6.30354	9.48501	15.1061	484.971	13.3231	26.0529	53.1588	4.74845	8.66	304.855	11.4473	72.7865	31.2943
LB + O dent	5.03553	2.41892	9.16903	10.6719	1.93561	345.737	6.94417	27.7759	6.64566	1.92102	9.94061	8.24012	2.26428	9.09598	14.8118	10526.4	9.72545	4.08983	8.08661	3.86937	10.9832	84.4136	2.60525	22.3237	10.4116	22.7561	13.2846	10.3263	25.5143	3.09779	2.0187	4.3723	5.82093	19.5457	2.47635	49399.7	2.47977	2.3347	6.38299	336.888	5.13832	7.41933	15.3689	11.1431	8.01306	23.4465	14.6707	996.318	416.805
LB + O dent	5.46745	2.98585	7.24567	8.73103	2.72958	341	4.3065	34.1138	10.2359	2.67513	4.08639	8.14766	2.52793	8.60777	6.10111	4891.48	8.98286	1.98125	29.2902	3.81624	11.0035	329.95	4.01587	83.3588	46.771	91.0699	53.2552	17.2571	64.3935	7.6957	4.79883	6.80167	7.93737	45.878	3.91517	65775.8	8.04204	8.48028	6.52249	6.6971	6.8833	26.319	26.4118	9.9559	13.8423	176.79	85.9384	1124.92	437.771
LB + O dent	2.41245	1.80262	4.32433	6.12684	2.15054	194.088	5.6326	10.0751	2.01456	1.86831	1.28125	5.71299	1.21367	4.79404	3.94409	2893.55	6.24755	1.9253	8.10164	2.93071	6.5256	67.2899	2.19528	4.64025	14.4967	31.7844	4.01582	2.8117	5.99141	88.3872	1.61061	3.0569	3.22109	2	1.67585	29720.3	4.00153	5.30196	2.90412	47.586	2.2459	5.51382	9.56866	1.60406	6.684	28.9614	9.21473	267.861	108.938
[truncated: 30 more columns]
